# Supplementary material for: Iridal-Type Triterpenoids Displaying Human Neutrophil Elastase Inhibition and Anti-Inflammatory Effects from Belamcanda chinensis
Source: Molecules. 2021 Oct 31;26(21):6602. doi: 10.3390/molecules26216602 (PMC8588536; doi:10.3390/molecules26216602)
Supplement: Supplementary file 1 [file molecules-26-06602-s001.zip]

Archive with 1 entries (1 files):
- Supplementary materials-newest version-1.pdf
